# Supplementary material for: GWAS SVatalog: a visualization tool to aid fine-mapping of GWAS loci with structural variations
Source: Heredity (Edinb). 2025 Nov 7;135(3):199–210. doi: 10.1038/s41437-025-00809-2 (PMC13031531; doi:10.1038/s41437-025-00809-2)
Supplement: Supplementary file 2 — Supplementary Table 6 [file 41437_2025_809_MOESM2_ESM.xlsx]

## Sheet: sup_table_6
Supplementary Table 6: Summary of each SV's max D', length, type, and NAF.
Dbin	SV_Type	N	Mean_Length	Median_Length	Range_Length	Mean_NAF	Median_NAF	Range_NAF	Length_50_100	Length_100_500	Length_500_1000	Length_1000_5000	Length_5000_max	NAF_0_0.2	NAF_0.2_0.4	NAF_0.4_0.6	NAF_0.6_0.8	NAF_0.8_1
0-0.2	Deletion	167	1247	134	50-86,993	0.358	0.332	0.109-0.866	0.39521	0.39521	0.0598802	0.113772	0.0359281	0.203593	0.431138	0.245509	0.101796	0.0179641
0-0.2	Duplication	9	3324	1735	52-11,989	0.332	0.347	0.134-0.703	0.111111	0	0	0.666667	0.222222	0.333333	0.444444	0.111111	0.111111	0
0-0.2	Insertion	222	553	260	101-16,137	0.415	0.413	0.104-0.886	0	0.743243	0.157658	0.0855856	0.0135135	0.184685	0.292793	0.337838	0.13964	0.045045
0-0.2	Inversion	13	74057	903	390-933,266	0.376	0.307	0.124-0.881	0	0.0769231	0.461538	0.153846	0.307692	0.307692	0.307692	0.230769	0.0769231	0.0769231
0.2-0.4	Deletion	1035	716	130	50-102,603	0.399	0.381	0.104-0.896	0.403865	0.441546	0.0550725	0.0714976	0.0280193	0.137198	0.394203	0.324638	0.125604	0.0183575
0.2-0.4	Duplication	23	2320	405	51-22,255	0.373	0.322	0.104-0.807	0.217391	0.304348	0.173913	0.217391	0.0869565	0.173913	0.434783	0.217391	0.130435	0.0434783
0.2-0.4	Insertion	986	357	238	101-4,458	0.422	0.406	0.104-0.886	0	0.811359	0.141988	0.0466531	0	0.111562	0.369168	0.351927	0.148073	0.0192698
0.2-0.4	Inversion	35	23790	533	147-755,238	0.347	0.337	0.104-0.752	0	0.485714	0.0857143	0.257143	0.171429	0.257143	0.4	0.228571	0.114286	0
0.4-0.6	Deletion	1967	865	119	50-155,155	0.385	0.356	0.104-0.896	0.437214	0.423996	0.0569395	0.0625318	0.0193188	0.176919	0.396035	0.282156	0.129131	0.01576
0.4-0.6	Duplication	38	2164	506	51-29,810	0.304	0.245	0.104-0.797	0.210526	0.263158	0.210526	0.210526	0.105263	0.368421	0.394737	0.157895	0.0789474	0
0.4-0.6	Insertion	2165	372	247	101-8,596	0.418	0.401	0.104-0.896	0	0.782448	0.169053	0.0461894	0.00230947	0.117321	0.379215	0.33164	0.155658	0.0161663
0.4-0.6	Inversion	43	14485	2107	79-179,950	0.343	0.312	0.104-0.748	0.0465116	0.27907	0.0930233	0.186047	0.395349	0.302326	0.348837	0.255814	0.0930233	0
0.6-0.8	Deletion	1990	575	124	50-111,726	0.366	0.319	0.104-0.896	0.417085	0.442714	0.0547739	0.0648241	0.020603	0.249749	0.371357	0.223618	0.128141	0.0271357
0.6-0.8	Duplication	20	801	724	51-2,573	0.323	0.248	0.124-0.787	0.2	0.2	0.2	0.4	0	0.35	0.35	0.15	0.15	0
0.6-0.8	Insertion	2631	363	244	101-5,144	0.408	0.391	0.104-0.896	0	0.798556	0.155834	0.04523	0.000380084	0.122387	0.386925	0.334094	0.141391	0.0152033
0.6-0.8	Inversion	55	28408	681	69-1,097,568	0.384	0.332	0.109-0.866	0.0181818	0.381818	0.163636	0.218182	0.218182	0.181818	0.418182	0.254545	0.127273	0.0181818
0.8-1	Deletion	8353	1015	142	50-517,542	0.302	0.223	0.104-0.896	0.380821	0.437926	0.0616545	0.086436	0.0331617	0.444631	0.309589	0.122471	0.0854783	0.0378307
0.8-1	Duplication	154	4941	460	51-316,834	0.258	0.208	0.104-0.891	0.155844	0.357143	0.11039	0.214286	0.162338	0.467532	0.363636	0.136364	0.0194805	0.012987
0.8-1	Insertion	14027	422	234	101-11,805	0.34	0.267	0.104-0.896	0	0.778285	0.150638	0.0647323	0.00634491	0.36166	0.32024	0.1629	0.102445	0.0527554
0.8-1	Inversion	109	21193	1864	78-450,884	0.356	0.272	0.104-0.896	0.0275229	0.284404	0.0917431	0.247706	0.348624	0.366972	0.321101	0.119266	0.119266	0.0733945
